# Supplementary material for: Unveiling 2,000 years of differentiation among Tungusic-speaking populations: a revised phylogeny of the paternal founder lineage C2a-M48-SK1061
Source: Front Genet. 2023 Jul 24;14:1243730. doi: 10.3389/fgene.2023.1243730 (PMC10405515; doi:10.3389/fgene.2023.1243730)
Supplement: Supplementary file 2 [file Table1.xlsx]

## Sheet: Table S1 phylogeny and informat
												-2000										-1900										-1800										-1700
		50					4000										3900										3800										3700										3600
